# Supplementary material for: Non-Redundant Essential Roles of Proteasomal Ubiquitin Receptors Rpn10 and Rpn13 in Germ Cell Formation and Fertility
Source: Cells. 2025 May 12;14(10):696. doi: 10.3390/cells14100696 (PMC12110300; doi:10.3390/cells14100696)
Supplement: Supplementary file 1 [file cells-14-00696-s001.zip]

Archive with 1 entries (1 files):
- cells-3531184-supplementary.pdf
